# Supplementary material for: Ion-Channel Proteins in the Prepubertal Bitch Reproductive System: The Immunolocalization of ASIC2, ASIC4, and PIEZO2
Source: Int J Mol Sci. 2025 May 5;26(9):4388. doi: 10.3390/ijms26094388 (PMC12072602; doi:10.3390/ijms26094388)
Supplement: Supplementary file 1 [file ijms-26-04388-s001.zip]

Archive with 1 entries (1 files):
- ijms-3482212-supplementary.pdf
